# Supplementary material for: Novel Loci for Metabolic Networks and Multi-Tissue Expression Studies Reveal Genes for Atherosclerosis
Source: PLoS Genet. 2012 Aug 16;8(8):e1002907. doi: 10.1371/journal.pgen.1002907 (PMC3420921; doi:10.1371/journal.pgen.1002907)
Supplement: Table S1 — Multivariate testing displays little evidence of test statistic inflation. (XLSX) [file pgen.1002907.s009.xlsx]

## Sheet: Sheet1
		Genomic inflation
Metabolite network	Size of network (#metabolites)	YFS	NFBC	Joint analysis
1	49	1.019	1.057	1.052
2	33	1.026	1.059	1.057
3	15	1.004	1.02	1.023
4	13	1.015	1.037	1.047
5	4	1.01	1.021	1.027
6	4	1.006	1.047	1.041
7	3	1.006	1.033	1.03
8	3	1.003	1.039	1.036
9	2	1.015	1.02	1.029
10	2	1.014	1.017	1.028
11	2	1.004	1.001	1.006
