# Supplementary material for: Novel Loci for Metabolic Networks and Multi-Tissue Expression Studies Reveal Genes for Atherosclerosis
Source: PLoS Genet. 2012 Aug 16;8(8):e1002907. doi: 10.1371/journal.pgen.1002907 (PMC3420921; doi:10.1371/journal.pgen.1002907)
Supplement: Table S2 — Conditional association analysis for selected loci. For each network, the metabolite levels were adjusted by regressing out the effects of the SNPs in the ‘Conditional Locus’ column. The corrected metabolite levels in each network were then retested against the target SNP. The multivariate P values using both uncorrected metabolite levels (‘Unconditional Pvalue’) and corrected metabolite levels (‘Conditional Pvalue’) are given. (XLSX) [file pgen.1002907.s010.xlsx]

## Sheet: Sheet1
Metaboilte network	Target SNP	Target Locus	Conditional Locus	Unconditional Pvalue	Conditional Pvalue
1	rs175133	CD5, CD6	FADS (rs102275)	8.97e-11	1.38e-07
5	rs175133	CD5, CD6	FADS (rs102275)	5.26e-12	0.0458
1	rs387137	INCENP, FTH1, BEST1	FADS (rs102275)	2.74e-12	8.22e-06
5	rs387137	INCENP, FTH1, BEST1	FADS (rs102275)	3.27e-17	5.96e-05
2	rs2306786	MYO1E, CCNB2, RNF111	AQP9 (rs16939881), LIPC (rs1532085)	9.55e-11	1.67e-10
1	rs16939881	AQP9	LIPC (rs1532085), MYO1E (rs2306786)	2.92e-27	1.6e-19
2	rs16939881	AQP9	LIPC (rs1532085), MYO1E (rs2306786)	4.91e-15	1.8e-12
3	rs16939881	AQP9	LIPC (rs1532085), MYO1E (rs2306786)	8.09e-18	8.33e-16
4	rs16939881	AQP9	LIPC (rs1532085), MYO1E (rs2306786)	2.01e-14	1.7e-11
10	rs16939881	AQP9	LIPC (rs1532085), MYO1E (rs2306786)	6.87e-10	0.000227
1	rs1851024	GC	ADAMTS3 (rs12507628), PF4 (rs16850360), PPM1K (rs2168889)	1.07e-14	2.06e-10
4	rs1851024	GC	ADAMTS3 (rs12507628), PF4 (rs16850360), PPM1K (rs2168889)	5.64e-11	1.09e-12
4	rs12507628	ADAMTS3	PF4 (rs16850360), PPM1K (rs2168889), GC (rs1851024)	2.84e-09	9.92e-09
4	rs16850360	PF4, PPBP, CXCL5	PPM1K (rs2168889), GC (rs1851024), ADAMTS3 (rs12507628)	3.4e-10	4.74e-11
4	rs2168889	EREG	ADAMTS3 (rs12507628), PF4 (rs16850360), GC (rs1851024)	5.76e-14	6.9e-13
