# Supplementary material for: Novel Loci for Metabolic Networks and Multi-Tissue Expression Studies Reveal Genes for Atherosclerosis
Source: PLoS Genet. 2012 Aug 16;8(8):e1002907. doi: 10.1371/journal.pgen.1002907 (PMC3420921; doi:10.1371/journal.pgen.1002907)
Supplement: Table S3 — Expression quantitative trait loci across tissues for AQP9 and SERPINA1. (XLSX) [file pgen.1002907.s011.xlsx]

## Sheet: Sheet1
Gene	eQTL	eQTL Pvalue	Tissue	Top metabolic network SNP	r2	D'
AQP9	rs1695336	0.0046	liver	rs16939881	0.97	0.98
AQP9	rs1825955	0.0048	adipose	rs16939881	0.17	0.94
SERPINA1	rs11628917	6e-10	blood	rs1303	0.47	0.99
SERPINA1	rs11628917	6e-10	blood	rs28929474	0	1
SERPINA1	rs1303	0.01	blood	rs1303	-	-
SERPINA1	rs1884549	0.0043	liver	rs1303	0.38	0.99
SERPINA1	rs1884549	0.0043	liver	rs28929474	0	1
